# Supplementary material for: Nominal Group Technique consultation of a Pulmonary Rehabilitation Programme
Source: F1000Res. 2014 Feb 13;3:42. [Version 1] doi: 10.12688/f1000research.3-42.v1 (PMC4103494; doi:10.12688/f1000research.3-42.v1)
Supplement: Nominal Group Technique consultation of a Pulmonary Rehabilitation Programme Data Set — Dataset 1: NGT activity with patients- positive aspects Final agreed list of positive aspects of a Pulmonary Rehabilitation Programme for COPD patients. Data are illustrated for each of the patient participants and the generated aspects are ranked in order of importance according to their calculated median and inter-quartile range (IQR) scores. Dataset 2: NGT activity with patients- challenging aspects Final agreed list of challenging aspects of a Pulmonary Rehabilitation Programme for COPD patients. Data are illustrated for each of the patient participants and the generated aspects are ranked in order of importance according to their calculated median and inter-quartile range (IQR) scores. Dataset 3: NGT activity with significant others- positive aspects Final agreed list of positive aspects of a Pulmonary Rehabilitation Programme for COPD patients. Data are illustrated for each of the significant other (Sig oth) participants and the generated aspects are ranked in order of importance according to their calculated median and inter-quartile range (IQR) scores. Dataset 4: NGT activity with significant others- challenging aspects Final agreed list of challenging aspects of a Pulmonary Rehabilitation Programme for COPD patients. Data are illustrated for each of the significant other (Sig oth) participants and the generated aspects are ranked in order of importance according to their calculated median and inter-quartile range (IQR) scores. Dataset 5: NGT activity with professionals- positive aspects Final agreed list of positive aspects of a Pulmonary Rehabilitation Programme for COPD patients. Data are illustrated for each of the professional (Prof) participants and the generated aspects are ranked in order of importance according to their calculated median and inter-quartile range (IQR) scores. Dataset 6: NGT activity with professions- challenging aspects Final agreed list of challenging aspects of a Pulmonary Rehabilitation Programme for COPD patients. Data are illus [file f1000research-3-3790-s0000.tgz › Dataset7_NGT_activity_themes.csv]

Theme	Participant 1	Participant 2	Participant 3	Participant 4	Participant 5	Participant 6	Participant 7	Participant 8	Participant 9	Participant 10	Participant 11	Participant 12	Rank Total	Frequency	Rank total/Freq (mean)	Median	1st quartile	3rd quartile	IQR	Order
The Patient	1	1	1	2	2	1	1	1	1	1	1	1	14	12	1.17	1.00	1.00	1.00	-	1
Physical Health	2	3	5	1	1	2	2	4	3	2	2	3	30	12	2.50	2.00	2.00	3.00	1.00	2
Mental Health	3	6	4	5	3	3	4	3	4	3	7	6	51	12	4.25	4.00	3.00	5.25	1.00	3
The Programme	5	4	2	6	6	7	5	4	5	5	4	4	57	12	4.75	5.00	4.00	5.25	1.75	5
Professionals and Significant others	4	5	6	4	5	6	3	6	2	6	5	2	54	12	4.50	5.00	3.75	6.00	2.25	5
Future	6	7	7	7	7	5	7	5	7		6	7	71	11	6.45	7.00	6.00	7.00	1.00	7
Knowledge and Education	7	2	3	3	4	4	6	2	6	4	3	5	49	12	4.08	4.00	3.00	5.25	2.50	3
